# Supplementary material for: Chlamydomonas agloeformis from the Ecuadorian Highlands: Nutrients and Bioactive Compounds Profiling and In Vitro Antioxidant Activity
Source: Foods. 2023 Aug 22;12(17):3147. doi: 10.3390/foods12173147 (PMC10487033; doi:10.3390/foods12173147)
Supplement: Supplementary file 1 [file foods-12-03147-s001.zip]

Archive with 1 entries (1 files):
- foods-2510068-supplementary.pdf
